# Supplementary material for: Identification of Cancer Cell-Line Origins Using Fluorescence Image-Based Phenomic Screening
Source: PLoS One. 2012 Feb 23;7(2):e32096. doi: 10.1371/journal.pone.0032096 (PMC3285665; doi:10.1371/journal.pone.0032096)
Supplement: Table S1 — Jackknifed cross-validation matrix for three set of fluorescent probes. (XLS) [file pone.0032096.s007.xls]

## Sheet: Sheet1
Jackknifed Classification Matrix (BD & RS library)
	BREAST	CNS	COLON	LEUKEMIA	LUNG	MELANOMA	OVARIAN	PROSTATE	RENAL	%correct
BREAST	8	0	0	0	0	0	0	0	0	100
CNS	0	6	0	0	0	0	0	0	0	100
COLON	0	0	6	0	1	0	0	0	0	86
LEUKEMIA	0	0	0	6	0	0	0	0	0	100
LUNG	0	0	0	0	9	0	0	0	0	100
MELANOMA	0	0	0	0	0	8	0	0	0	100
OVARIAN	0	0	0	0	0	0	6	0	0	100
PROSTATE	0	0	0	0	0	0	0	2	0	100
RENAL	0	0	0	0	0	0	0	0	8	100
Total	8	6	6	6	10	8	6	2	8	98
Jackknifed Classification Matrix (RS library)
	BREAST	CNS	COLON	LEUKEMIA	LUNG	MELANOMA	OVARIAN	PROSTATE	RENAL	%correct
BREAST	5	0	0	0	0	2	1	0	0	63
CNS	0	6	0	0	0	0	0	0	0	100
COLON	0	0	6	0	0	0	0	0	1	86
LEUKEMIA	0	0	0	5	0	1	0	0	0	83
LUNG	1	1	0	0	5	1	0	0	1	56
MELANOMA	1	0	0	0	0	6	1	0	0	75
OVARIAN	0	0	0	0	0	0	6	0	0	100
PROSTATE	0	0	0	0	0	0	0	2	0	100
RENAL	0	0	0	0	1	0	0	0	7	88
Total	7	7	6	5	6	10	8	2	9	80
Jackknifed Classification Matrix (BD library)
	BREAST	CNS	COLON	LEUKEMIA	LUNG	MELANOMA	OVARIAN	PROSTATE	RENAL	%correct
BREAST	8	0	0	0	0	0	0	0	0	100
CNS	0	6	0	0	0	0	0	0	0	100
COLON	0	0	5	0	0	0	0	2	0	71
LEUKEMIA	0	0	0	6	0	0	0	0	0	100
LUNG	0	0	0	0	6	2	0	0	1	67
MELANOMA	0	0	0	0	0	8	0	0	0	100
OVARIAN	0	0	0	0	0	0	6	0	0	100
PROSTATE	0	0	0	0	0	0	0	2	0	100
RENAL	0	0	0	0	0	1	0	0	7	88
Total	8	6	5	6	6	11	6	4	8	90
