# Supplementary material for: Identification of Cancer Cell-Line Origins Using Fluorescence Image-Based Phenomic Screening
Source: PLoS One. 2012 Feb 23;7(2):e32096. doi: 10.1371/journal.pone.0032096 (PMC3285665; doi:10.1371/journal.pone.0032096)
Supplement: Table S2 — LDA score function and coefficient of selected fluorescent probes. (XLS) [file pone.0032096.s008.xls]

## Sheet: Sheet1
			where Xn is fold change value for given compound for cells
		Coefficient for	Coefficient for
		SCORE 1	SCORE 2
C0		-1.911	-10.544
C1	RS-K8	12.634	5.578
C2	RS-J1	-46.827	15.368
C3	RS-I7	8.859	4.238
C4	RS-I4	-9.081	-3.401
C5	RS-G9	-7.991	-5.522
C6	RS-C31	16.454	6.556
C7	RS-B26	-11.561	-9.802
C8	RS-B31	1.759	6.235
C9	RS-B27	4.643	0.474
C10	BD-433	3.36	1.114
C11	BD-411	13.637	26.153
C12	BD-392	-13.684	-3.958
C13	BD-354	-21.139	-12.291
C14	BD-339	-3.113	-8.085
C15	BD-296	-11.43	-10.927
C16	BD-264	4.295	0.32
C17	BD-254	-8.91	-2.209
C18	BD-239	-3.304	1.423
C19	BD-249	8.305	0.968
C20	BD-35	-6.752	10.678
C21	BD-187	5.081	-2.042
C22	BD-11	-21.985	-2.875
C23	BD-208	-5.089	5.926
C24	BD-237	8.715	8.059
C25	BD-126	11.309	4.712
C26	BD-209	2.86	-1.809
C27	BD-199	10.467	6.493
C28	BD-179	12.739	-16.124
C29	BD-198	-8.989	2.594
C30	BD-100	-13.157	-6.421
C31	BD-168	-4.233	-2.526
C32	BD-103	24.325	19.157
C33	BD-87	-63.083	-4.011
C34	BD-78	-4.043	1.72
C35	BD-88	1.22	-0.311
C36	BD-69	-4.078	-5.492
C37	BD-1	-0.973	1.433
