# Supplementary material for: Identification of Cancer Cell-Line Origins Using Fluorescence Image-Based Phenomic Screening
Source: PLoS One. 2012 Feb 23;7(2):e32096. doi: 10.1371/journal.pone.0032096 (PMC3285665; doi:10.1371/journal.pone.0032096)
Supplement: Table S3 — Selected KEGG pathways based on DEGs of KM12. P-values were calculated by Fisher's exact test. (XLS) [file pone.0032096.s009.xls]

## Sheet: Sheet1
KEGG Pathway	Genes	P-Value
Cell Communication	DSC2, DSG2, GJB3, ITGA6, ITGB4, KRT18, KRT19, KRT7, KRT8, LAMA3, LAMB3, THBS2	5.44255e-08
Hematopoietic cell lineage	CD24, CD55, CD9, IL1R2, ITGA6	3.8919e-07
Urea cycle and metabolism of amino groups	ALDH2, ARG2, ASS1, GATM, SAT1, CD55, CD9, IL1R2, ITGA6	9.5246e-07
p53 signaling pathway	CCNG2, CDKN2A, PERP, SERPINB5, SFN	4.16009e-05
Synthesis and degradation of ketone bodies	BDH2, HMGCL, HMGCS2	0.000270296
