# Supplementary material for: Identification of Cancer Cell-Line Origins Using Fluorescence Image-Based Phenomic Screening
Source: PLoS One. 2012 Feb 23;7(2):e32096. doi: 10.1371/journal.pone.0032096 (PMC3285665; doi:10.1371/journal.pone.0032096)
Supplement: Table S4 — Top 20 biological processes from gene ontology annotation of DEGs in KM12 cell. (XLS) [file pone.0032096.s010.xls]

## Sheet: Sheet1
	Gene_Ontology_Biological_Process	Count
1	regulation of transcription, DNA-dependent	35
2	transport	35
3	signal transduction	31
4	cell adhesion	27
5	proteolysis	24
6	transcription	24
7	metabolic process	22
8	multicellular organismal development	18
9	apoptosis	17
10	cell migration	17
11	cholesterol homeostasis	15
12	angiogenesis	14
13	cell cycle	14
14	response to hypoxia	13
15	translation	13
16	cell proliferation	12
17	digestion	12
18	neuromuscular synaptic transmission	12
19	protein amino acid phosphorylation	12
20	regulation of cytokine and chemokine mediated signaling pathway	12
